# Supplementary material for: Olfactory Ensheathing Cell Transplantation in Experimental Spinal Cord Injury: Effect size and Reporting Bias of 62 Experimental Treatments: A Systematic Review and Meta-Analysis
Source: PLoS Biol. 2016 May 31;14(5):e1002468. doi: 10.1371/journal.pbio.1002468 (PMC4886956; doi:10.1371/journal.pbio.1002468)
Supplement: S1 Data — (XLSX) [file pbio.1002468.s002.xlsx]

## Sheet: Fig. 2B
Effect size	Error		Overall CI
-38.1159	16.3509		17.7699
-4.5714	2.9031		29.4907
-3.2609	3.9191
-2.1505	3.0413
-1.2987	4.9669
-0.8395	2.0764
-0.722	4.9844
-0.1446	3.7239
0.0981	2.5908
0.3517	11.2995
0.9273	1.7495
1.6867	7.7656
2.1739	4.0118
2.4242	4.9115
3.0669	7.233
3.338	13.8189
7.4179	3.5181
7.8685	2.5997
9.1777	3.8475
11.9036	2.5007
12.6569	2.4737
13.4371	7.3564
14.1543	4.1591
15.9483	3.7273
16.443	0.7443
16.5	4.272
18.6911	4.273
18.9464	13.1242
21.0526	2.6057
21.1218	26.7309
22.3712	11.5772
25	28.2843
28.12	12.2095
33.2	4.42
33.26	3.9981
33.3021	1.7297
33.6408	5.6231
33.6449	6.6085
35.3591	6.8395
36.0371	0.8691
36.1842	3.2453
36.2369	11.0751
38.3856	1.971
38.7006	3.3653
39.1813	41.2021
41.0271	7.4473
43.1044	8.1067
43.75	6.25
44.9275	4.4532
46.2185	5.5969
46.6473	32.4343
46.653	81.172
50.5917	47.5596
51.1026	15.2814
54.1073	20.5276
57.5531	2.3271
57.8947	5.4781
63.5906	11.2935
66.6667	34.3592
71.9327	4.0112
83.3676	13.3091
94.2762	28.8957

## Sheet: Fig. 2C
	Effect size	lower CI	upper CI	number of studies	number of animals			Overall CI
BBB	20.2415	14.5795	25.902	53	1027			17.7699
Others	50.2811	32.9241	67.6315	9	137			29.4907

## Sheet: Fig. 3A
	Bulb ES	error	Mucosa ES	error	Unknown cells ES		number of animals			Blocks of Mucosa ES	error	Blocks of Bulb ES	error	number of animals			Others ES	error	number of animals		Overall CI
Cells	24.7986	7.3899	14.0731	16.931	33.8267	20.4948	822		Blocks	0.8161	-18.0736	8.1866	19.0576	170		Others	29.0147	27.0885	35		14.4197
																					26.101

## Sheet: Fig 3B
	Effect size	lower CI	upper CI	number of studies	number of animals			Overall CI
Transection	15.5013	7.5034	23.4992	21	412			14.4197
Contusion	17.2947	5.1843	29.4051	20	420			26.101
Compression	19.3538	-3.3032	42.0106	3	53
Hemisection	36.0358	14.5086	57.5629	4	68
Photochemical	52.4155	29.4309	75.4	5	74

## Sheet: Fig. 3C
	Effect size	lower CI	upper CI	number of studies	number of animals			Overall CI
Early (5-30min)	28.142	20.2361	36.0479	27	557			14.4197
Medium (1-2 weeks)	16.7228	4.3577	29.0879	17	335			26.101
Late (4-8 weeks)	4.8963	-10.3052	20.0978	8	115
Unknown	21.0526	-16.2291	58.3344	1	20

## Sheet: Fig. 3D
	Effect size	lower CI	upper CI	number of studies	number of animals			Overall CI
yes	2.9855	-12.2626	18.2336	8	138			14.4197
no	18.1095	5.4527	30.7664	16	295			26.101
unknown	30.1997	7.8373	52.562	3	57
not chronic	26.6576	18.6036	34.7116	26	537

## Sheet: Fig. 3E
	Effect size	lower CI	upper CI	number of studies	number of animals			Overall CI
core	20.5354	4.2538	36.8171	7	149			14.4197
rostral,	29.6352	21.2521	38.0182	21	440			26.101
rostral,core, caudal	21.773	6.5365	37.0096	10	187
n.a.	13.2889	-9.5117	36.0896	4	66
no cells	3.7236	-10.1663	17.6136	11	185

## Sheet: Fig. 3F
	Effect size	lower CI	upper CI	number of studies	number of animals			Overall CI
1 - 2	23.7007	7.6785	39.7229	9	261			14.4197
3	21.8347	4.5768	39.0926	10	187			26.101
4	27.8759	16.5803	39.1716	13	237
5 - 8	32.8081	10.8671	54.749	4	108
unknown	16.3107	-8.336	40.9573	3	49
no cells	3.7425	-12.2965	19.7814	11	185

## Sheet: Fig. 3G
	Effect size	lower CI	upper CI	number of studies	number of animals			Overall CI
no cells	3.7218	-11.1007	18.5444	11	185			14.4197
1,0-4,0µl	30.2784	15.2692	45.2875	11	255			26.101
5,0-9,0µl	20.637	10.703	30.5711	15	298
10,0-12,0µl	28.7438	13.7348	43.7529	13	202
13,0-20,0µl	11.2895	-12.2492	34.8283	3	87

## Sheet: Fig. 3H
	Effect size	lower CI	upper CI	number of studies	number of animals			Overall CI
no cells	3.6893	-12.3059	19.6845	11	185			14.4197
0,1-1ul	32.4246	15.8177	49.0315	10	238			26.101
1,1-2,9µl	35.5395	16.8983	54.1807	7	142
3,0-4,9µl	16.6227	4.6867	28.5588	11	164
5,0-5,9µl	25.7241	7.4653	43.9828	7	110
6,0-10µl	12.2369	-10.1	34.5739	4	139
unknown	16.2373	-7.51	39.9846	3	49

[truncated: 5 more sheets: Fig. 3I, Fig. 3J, Fig. 4A, Fig. 4B, Fig. 4C]
